# Supplementary material for: Understanding Scaling Development in Intermittent MD Operation
Source: Membranes (Basel). 2026 Apr 9;16(4):144. doi: 10.3390/membranes16040144 (PMC13117879; doi:10.3390/membranes16040144)
Supplement: Supplementary file 1 [file membranes-16-00144-s001.zip]

Archive with 1 entries (1 files):
- membranes-4212598-supplementary.pdf
